# Supplementary material for: Development and Characterization of Chromosome Segment Substitution Lines Derived from Oryza rufipogon in the Background of the Oryza sativa indica Restorer Line R974
Source: Genes (Basel). 2022 Apr 22;13(5):735. doi: 10.3390/genes13050735 (PMC9140843; doi:10.3390/genes13050735)
Supplement: Supplementary file 1 [file genes-13-00735-s001.zip › Supplementary Files/Table S1.xlsx]

## Sheet: Sheet1
Table S1. The details of the polymorphic markers used in this study.
No.	Name	Marker type	Chr	Position	F（5'-3'）	R（5'-3'）
1	chr1-0.3	SSR	1	256208	ATTGACAATTGTTGAAGCGAGAAAAGGG	CCTCCAGGGTCTTCGACCGCCAGT
2	chr1-16.0	SSR	1	1765245	AGGGAGTTGGCTGCGATGCTTCTT	TTGGAGAGGTTGAGGTGGGTGAGCGA
3	chr1-31.2	SSR	1	5498833	GCCTAAGACCCAGTGACTT	GGCATTTCACAGCTAGACTTTCC
4	chr1-46.7	SSR	1	6677126	CCTGAAAGCCACATCACAAAGT	GTACTTTCCTTAGCCCGGGG
5	chr1-51.9	SSR	1	6693228	CATGACCCGGGAGATGAACC	CCGCTTGCTCCATACCTGAT
6	chr1-61.3	SSR	1	8075234	CAATTTCCATAGGCTGCATG	GCTTGGGTTAGCGACGAC
7	chr1-66.1	SSR	1	9866595	CGGTTAATGTCATCTGATTGG	TTCGAGATCCAAGACTGACC
8	chr1-71.4	SSR	1	10215898	TCTTTGTGCACATCTAC	GAATGTTCACTTCAATTGCCAGTT
9	chr1-77.7	SSR	1	10714089	CGAGCCATCACAACCCTAA	ACTTCCTCGATGCTGATAGATCC
10	chr1-90.2	SSR	1	11622738	GCAAATACTGACCACATTA	AGCTCGTGAGAGAAGAAAAAAGG
11	chr1-109.5	InDel	1	18029855	CAGCGCGGAGAGAGGATA	AGCTCTCGATCCCTAACAC
12	chr1-124.5	SSR	1	21057423	AGTCCACCCAGTCCGTCAATGG	GAACACTCCTCCTCTGTTCTCACTCG
13	chr1-141.7	InDel	1	26912440	CGACAGACCAAGAATGGATA	ACCGGTGCAATGTTTAGTT
14	chr1-155.2	SSR	1	28108330	AGAGTATATGACATGGAGTAAA	CATTTTCACTATAGTCTGGGCTC
15	chr1-167.5	SSR	1	31709475	TCTTCTGCCGCTTAACTATACAA	GTAGAGCAGTGATGAAAACCT
16	chr1-179.3	SSR	1	33054572	CACCCATTTGTCTCTCATTATG	CCACTTTCAGCTACTACCAG
17	chr1-196.6	SSR	1	36498439	TTCTGATCTCACCCGGATTC	AGATGGAGATGGCGATGAAG
18	chr1-204.9	SSR	1	36735178	AGTCAGCTCACTGTGCAGTG	GAGGTACTTCCTCCGTTTCAC
19	chr1-216.3	SSR	1	40016503	ATCCCAGAAGCAAACTCGAA	GGGGTTCGTGAGTTTGTCAG
20	chr1-230.0	SSR	1	41198359	TAGACAAAGCAACGGGTTCC	CGGAAGCAGGAGAATCGTAG
21	chr2-3.3	SSR	2	3280974	GATGCATCACTTGGCTAGGC	TGCTGCATCCCATGGTAGTA
22	chr2-15.8	SSR	2	5507312	GAATGTCAAGGTGAAAGGAGGCA	AGACAGGGTTCAGGTTGGCTTTG
23	chr2-23.3	SSR	2	17003027	GAGCAAATGGGTTGTTTGAGAGG	GGCTCTCTTACTTTCTCCTTCATGG
24	chr2-38.3	SSR	2	20404556	CCTCACGATTTTCCTCCAAC	ACGGTGGGATTAGACTGTGC
25	chr2-57.6	InDel	2	23232361	GCAAGAGGAAGCAAGTCCAC	CTGATTCGACGGGACACAC
26	chr2-71.6	SSR	2	27072716	CGCCTTTCCACATTCCTGGCTCTT	AGCGTTCGTCGTGTCCCATCTCG
27	chr2-84.6	SSR	2	27538266	GTTTCAGACTTTCAGCCGTTCGC	TAGGCACCTGCTTCATCAATACA
28	chr2-101.9	SSR	2	28417539	AAAGTGGGTTTCTTGATTTGGTTAG	AAGACCAGTATGCCACAAGAAAG
29	chr2-123.4	SSR	2	33682808	TTGTGGTGGCCGTACTGATA	CCTAGCTGCTCCTGCACTCT
30	chr2-131.4	SSR	2	34287673	GCAAAACCTCCCAGCGAAAA	GGGTCAAGAAAGCTGTGGGA
31	chr2-147.9	SSR	2	34444317	TTTGACCTCAACTCCCAAGC	GCTCCCTCACTCACAACTCC
32	chr2-163.6	SSR	2	34466028	AACTGGCTGTACTGTTGTCATCT	AGCCCATAGTAAGTACATCACAGTTTT
33	chr3-1.9	SSR	3	1909161	TGTCCCCTCTAAAACCCTCC	GACATTCTCGCTTGCTCCTC
34	chr3-5.3	SSR	3	4095733	GCAGAAACTTTTGGTTACATAAA	GCATAGAAGGTAGACAGTCAGAA
35	chr3-8.5	SSR	3	5906887	TAGAGTCGTTCGTTTATTTGTGC	GGGTGAGATGTTTTGCTTTGTTT
36	chr3-13.7	SSR	3	6804948	TCTTGCTCTTTCCCCGACCCGTG	CAAGGAGGGCGTCACGAAGAT
37	chr3-18.7	SSR	3	8198400	TGACAAGCAGATTGGACTGG	CTCACACGCCTCAGGTGTAA
38	chr3-30.0	SSR	3	8439737	GGTCAAGTCTAGTTAGCAAGAGC	CCTTGATTATTGAACGTCCTCTT
39	chr3-43.3	SSR	3	9832662	AATGATCACACACTCTGCTCTCAGC	GCACGATCTTCCTCTTGATGTCG
40	chr3-48.8	SSR	3	14622466	AAAGTATTGTATTACCATTCCTG	CTGCTAAAATCTTCATA
41	chr3-58.7	SSR	3	22168490	GCAGCACCAGGGTTCTCACC	CTTCCATTCCTTCCACCTCTTCC
42	chr3-68.6	SSR	3	23886673	TTGGACAGCCTGGACAGTCATAC	GCAATCCTAAAACCTCCAAATAA
43	chr3-88.2	SSR	3	25055391	TCTTGCTCTTCTTCACTGGACTG	TTCAGAGGGTACACTGTGGATGG
44	chr3-106.7	SSR	3	26705468	CCTACTACTACTTTCTTTGG	ACAGTACCTTCTTTGCATCTCCC
45	chr3-111.7	SSR	3	30677202	TTCACACGCATCGAGTAAGC	AAATCGTCGAACACCTCTCG
46	chr3-121.4	SSR	3	33003423	GAAGCAGAGGTAATGCCCTAAAA	CATCAGGGAAACAGAACAGACCA
47	chr3-130.6	SSR	3	33431609	CTGACTCACAAGACAACAGGG	CATAAACCGCTCGGCATTG
48	chr4-0.2	SSR	4	197708	CTAAGCAAGGATTTTAACAACTT	TAGCACGAAACAAGGGGAGGATA
49	chr4-17.4	SSR	4	689354	GTACACACCCACATCGAGAAG	GCTCTATGCGAGTATCCATGG
50	chr4-32.4	SSR	4	13163462	TGGAACAGATAGGGTGTAAGGG	CCGTTCACAACACTATACAAGC
51	chr4-42.8	SSR	4	16600984	CGAGGTTTGAACAGACATATTAGA	TAGTGCTACCTCCAAACAAGGGT
52	chr4-58.0	SSR	4	23218253	ACTGATGCCGCCAAGTGTAGGG	CCCGAATTGCTTTAAGCTTCTGTACC
53	chr4-64.2	SSR	4	24574499	GCAGCATGTTTATTGATTCTTTGAG	ACTTCCGACTTAGTTCGTTGGTG
54	chr4-74.8	SSR	4	29076296	GCAATGTCAGTTCCTGATTTGT	AAAGGACGAGCACAACATACCC
55	chr4-87.3	SSR	4	29962862	GCTCCTATTACAACCTACTCCTG	TAGATGTATGGGTCCGCTTTAGT
56	chr4-103.0	InDel	4	33116030	AGCCAAGGTAGATAGGGTTC	GGCAGTCTCGTTGGAGTC
57	chr4-110.1	SSR	4	33848468	GCAGCAATACACGAAAAATCACCGA	CTCTTCCATTAGCCTCCTTTT
58	chr4-117.9	SSR	4	34932202	GGTGCTAGCCTGGGGTTTAT	CACTTCACACGCCCAAACTG
59	chr5-0.7	SSR	5	710658	TGGTTATTTGTTATTTTAGTTGGGTG	TAGACTAGAGTTGGAGACG
60	chr5-24.4	SSR	5	6775162	CAGGTTGCGAAGAGTGTTGAAGA	GTCAGTGGGTCGTTTTTTGCTAT
61	chr5-50.7	SSR	5	17327039	TGCAAACCCACTCCAACACT	CGAGTGTGCATGCAATATGGC
62	chr5-70.0	SSR	5	18297125	TTCAAAGGTCCCTCGGTCGTTCC	GATTTGCGTTGTTTGGATT
63	chr5-86.0	SSR	5	19258988	TCTTGCCCGTCACTGCAGATATCC	GCAGCCCTAATGCTACAATTCTTC
64	chr5-96.8	SSR	5	20567072	TTGTTTCCGTTGGAGTTTCTTC	ATGAACCCTGTGCCCTTTGA
65	chr5-103.7	SSR	5	22125940	TACTGCTATCGCTAAACATGAGA	CTCCAGCACTGAACATATCGTGAAGCA
66	chr5-112.9	SSR	5	24049502	AATCCTGCCGTCCATCTTCA	ACAGAGGGAGAATTATGTTTGAT
67	chr5-128.9	SSR	5	29060729	TCAGTAGCATAAAGGCACAGGAT	GCAACATAGGAAACTATACGGTCAT
68	chr6-0.2	SSR	6	227513	GCAGGTAGTAGGTTGGTAGGTGG	TACAGTCCCACCCTAATGAATAC
69	chr6-14.7	SSR	6	5300255	CCAGGCGCTCATCTACAAGT	ATGTACGTACGGTGATGGGG
70	chr6-17.2	SSR	6	7213877	ATTCGGTGTATTGTTGCTCG	ATGGAAGTCAATCCTCCCTACAC
71	chr6-26.9	InDel	6	13979642	TGAATGCAGGACTAGATGAA	CCACCCTCAATTATATTCCA
72	chr6-34.7	SSR	6	17953681	ACCCTGGAACTAATAGCATA	ATGTTCATCATTGCGTTTTGTT
73	chr6-50.0	SSR	6	24234137	CAAGAATCAAGAGCCGAGAGTCC	TCTTCTGTACGGTTTCTTGGTTGC
74	chr6-71.9	SSR	6	25203289	CCTGGTAAAGAAGAGCCAATGAT	CTTGACTATCTTGGGACTGTGAG
75	chr6-95.3	SSR	6	27094497	CCGCCTTTCCCTATCTCTCT	TCCTACCACCTCCAATGTCC
76	chr6-103.8	InDel	6	28145544	GAGGACTTGGCGTCTTAGAT	CCAACTGTGGAAACCACTAA
77	chr6-123.9	SSR	6	29463440	GCCTGAAATCACTGGGAAATAAA	CCGATGACCAATGAAATGC
78	chr6-137.4	SSR	6	30043832	ATTCTTCCAAAATAGACCGTAGG	TCCGAGATCAAAATCCAATG
79	chr7-0.9	SSR	7	903040	GTAGCTCCATGCCAGTTTGTGG	AACCTTCTTGATTGGCCATCTCC
80	chr7-15.9	SSR	7	2650027	CGTAGGTGATATATTGATCC	GTTCAAATTTTAACTAGCCA
81	chr7-21.1	SSR	7	3146214	TCTCACAATCGTCGTCCGCATCCTC	CGTGCTTGGCGATGCTGCTAATGC
82	chr7-25.2	SSR	7	5200751	CAAGAGGAGCGGCTGTCTGTGG	ATGCTTGTAGGCTTTGGAGATGG
83	chr7-30.0	InDel	7	9002950	CTCTGGATTTGGAGGAATTA	AATGGAACAAACGCTCCTA
84	chr7-36.4	SSR	7	9086641	TGGAAGATGTCCCACGGAAGGTT	ATAAGTAAGATTGTAGTTACAGTGT
85	chr7-39.8	InDel	7	12450421	AGACGTCAAGCAGATGGTA	GATGATGGCTGTCATTCTAA
86	chr7-46.4	SSR	7	20763512	ATTATCGGTGGTTAGATGGAA	CCACGATGCGTCGAACCAGTG
87	chr7-57.3	SSR	7	23985483	CTCCTCCCACGTCAAGGTC	ATCACCTGAGAAACATCCGG
88	chr7-61.6	InDel	7	24610907	TAGGCGGGTGATCAGGTTTT	TCAGTAATGCTAGCTTTGGTGC
89	chr7-72.2	SSR	7	25653505	GAGTGCCTGGCGCTGTAC	TTCCCTCTCATGAGCTCCAT
90	chr8-0.7	SSR	8	683990	AAGGAGAAGTTCTTCGCCCAGTGC	GCCCATTAGTGACTGCTCCTAGTCG
91	chr8-14.4	SSR	8	1707188	AGCTTGTATGTGTGCACGGA	TCCATGGATTGTTGACGAGGA
92	chr8-29.1	InDel	8	3185954	TGTGGCTTCTAGGGCTAACT	CGGCTGTCATTTCCTCATGT
93	chr8-43.8	SSR	8	5240731	AAGGGTATGATACAGAATAAGTGATGG	CAAGGTGGAAGGGCATTGTGGAT
94	chr8-57.1	SSR	8	7762076	GAAGGAAGGGCGGGTTAGTACGG	CACCGCGGATATTACCACCTTCC
95	chr8-67.2	SSR	8	10798107	TGGGTCCCTATGCATGTGAG	GGTTGATGAGTCTTGATGTGCA
96	chr8-72.0	SSR	8	17945060	GTAATCGATGCTGTGGGAAG	GAGTCATGTGATAGCCGATATG
97	chr8-80.0	SSR	8	18987440	CCCTTGGATCATATCCTTTTCTT	AAGAAGAAAGTTGTCGGGCAT
98	chr8-90.8	SSR	8	20644265	TATACAATGGGTACACGGCTTCA	GTGCCACTAACCTCTTACACCTCAATA
99	chr8-104.8	InDel	8	22355248	TGCTGCCCTGGTTTTACTCT	TCCCGCCATACACTTCAACT
100	chr8-109.4	SSR	8	23117196	CAACCAGGAACAGTAATGGAAAG	TTAGCGGCGGATTTGTCGTC
101	chr8-120.2	SSR	8	24273349	GACAGGGAGTGATTGAAGGC	GTTGATTTCGCCAAGGGC
102	chr9-3.8	SSR	9	3803711	TTGCACAAGAGGCAACACTC	ATCGAACCATCCAGGATGAC
103	chr9-17.1	SSR	9	4354691	GCATCTCAGCAAACAAGAACAACC	GAGGCCATCAAGCAGTTCTCC
104	chr9-29.9	SSR	9	7888511	CAATGCGAATCAAGGTTCAGAGC	GTGAGGTGGTGGGTGGTTATGG
105	chr9-50.0	SSR	9	11928947	CAACCACATGGAAATTGTGC	GGAGGGGGTTGTGATTTACC
106	chr9-61.6	SSR	9	12212506	TCGTAACCAATCAACCAGGG	TGCTGGTAGGGTTCATAGTG
107	chr9-69.2	SSR	9	13164222	GTCTTTCTTCCTGAACAATG	ACACCATTAGACAGTTGAGG
108	chr9-78.9	SSR	9	14567027	GAACAGAGGAGGAGATCGAGAGG	CTTCTTGGGAGATGCAGAAATGG
109	chr9-82.3	SSR	9	15065031	GACGAGACCTCCCCAGATCT	CATCCATCCACGACACACCA
110	chr9-98.5	SSR	9	16752256	GTCCATGCCTGTGGGAACACG	CCGACGGCTATGTCATCAACTGC
111	chr9-115.0	SSR	9	18864743	CTGCTCCAATCAATTAAACTTAT	GTTATGATTAGGTGCTGATTGAC
112	chr9-119.1	SSR	9	19788697	TGCCAGCCCAAATCAGGAAA	TGAGCAGAGACACAGGCAAG
113	chr10-0.1	SSR	10	54866	GTCACGTGGCGATTTAGGAG	AGATGGTTGCCAAGAGCATG
114	chr10-16.2	InDel	10	3779713	TGAAAATTGCCCCTCTGAGC	GAGGTGACCATCCCCAAGAA
115	chr10-31.4	SSR	10	5347005	TGCTGTACTCCCCAACTAAAT	TTGGCAAGTATTGGTAGCAGA
116	chr10-43.4	SSR	10	11644578	TGGTTTAAGCACCGGGTTTTACG	AGTGGATTGATGATAACTTGTTGCTTT
117	chr10-60.4	SSR	10	13705257	TCTGAAATACCTGAATCTGAATG	TGAATTACGCAAACAGAGGA
118	chr10-70.8	SSR	10	14723136	TGGCAGCTTCATCCACTTGT	AGCAGTACACAAACAGGCGT
119	chr10-82.6	SSR	10	17474848	TCTGAAATGTCAAGTGGGCC	TCGACTTGAAGCATCACACC
120	chr10-95.6	SSR	10	21533254	GATTGACAAGAAGGAGGGTGGTT	AGCAGCTTAGCTCGTAGCCCGTAG
121	chr10-106.0	SSR	10	22919087	TAATCCAACCAGTTCATTCAG	TACACCCCACTGCCCTGCTACAC
122	chr11-2.5	SSR	11	2523692	CGACCTGACCCAAATACCCC	AACAAGGAAGAAGGGTGCCG
123	chr11-23.1	SSR	11	2844126	AGCATCAATTCAGCTTGCTTGC	TTCTGGTTCTTTGAGAGAGTGTGC
124	chr11-37.6	SSR	11	8990534	TCTCTCCTCTTGTTTGGCTC	ACACACCAACACGACCACAC
125	chr11-48.2	SSR	11	9368443	TGCTGAATGGTTGTTTCTGGA	AGGCCAACAATCACATTTCAGA
126	chr11-61.2	SSR	11	13869045	GCGGACACACCAGAGAATAAGC	GTGCTGTCCTGTCCTTGAATCC
127	chr11-69.5	SSR	11	19351669	ATGAGGTCCTATGTTTAAGCAGT	ATTGAAGCATCTTTAGGGTTTGG
128	chr11-81.1	SSR	11	22640888	CGGCTTCGGCTTCTTCTTCC	GACACTCCCGTTTGTATAACTGTTGC
129	chr11-90.3	SSR	11	23972667	CCACGTGTCAGTCATCCATCTAGG	GGTCTGCTCGATTACCATCAAACTCC
130	chr12-0.1	SSR	12	2510	TGTAGCTAGGGTTCGCTGGT	CGGAGTGGAGTTGCTTTCTC
131	chr12-21.6	SSR	12	2182902	GAGTCACGGGATGTTGCC	CACAAAGGCGTGTGGGTTAG
132	chr12-43.1	SSR	12	8025081	GTCATCGTGAGGCCCATTAAGC	GGAAGAAGAAGACGTCCTGTAGCC
133	chr12-54.9	SSR	12	8829295	AAGTAGTGGTCGAAGTGTGTATCG	GGTGAATGGTCAAGTGACTTAGG
134	chr12-72.4	SSR	12	17982442	TGCACATTACATCCTCAGATCACC	TCTTCAGTTTCTTCCTCCTCTCTGC
135	chr12-84.4	SSR	12	18310512	CATTCTACCGATGATTGCAGAGG	CTACATTAAGCGTGAGCGACAGC
136	chr12-96.4	SSR	12	24620830	TGGCCTGTAATCTAGCACACTTCC	GGCTTCATCTTTGCCACAGC
137	chr12-110.6	SSR	12	26211224	CATGGTCGACGGTGTAATGTGG	ACACCAGAATGCACACAAGAAGG
138	chr12-128.9	SSR	12	27164987	GTATTGGTCACCGGTCTAAGTCG	ATTATTGGCCCTAGGTCAACACC
139	chr12-146.1	SSR	12	27289263	GGGAATTGAGAATCGACAGAAACC	CCAGTACGTCAAACAGGGCTACG
140	chr12-154.8	SSR	12	27465825	CCCTTCTCTTCTCCTGTACCC	GGTTCCTAGGTGTCATCTTAGTGC
