# Supplementary material for: Development and Characterization of Chromosome Segment Substitution Lines Derived from Oryza rufipogon in the Background of the Oryza sativa indica Restorer Line R974
Source: Genes (Basel). 2022 Apr 22;13(5):735. doi: 10.3390/genes13050735 (PMC9140843; doi:10.3390/genes13050735)
Supplement: Supplementary file 1 [file genes-13-00735-s001.zip › Supplementary Files/Table S2.xlsx]

## Sheet: Sheet1
Table S2. The candidate transcripts within the interval containing qDYST-1, identified by differential expression combined analysis.
Gene ID	Putative function	Change types of expression
LOC_Os03g40060.1	expressed protein	up-regulated in leaf tissue
LOC_Os03g40210.1	expressed protein	up-regulated in leaf tissue
LOC_Os03g41330.1	DUF260 domain containing protein, putative, expressed	up-regulated in leaf tissue
LOC_Os03g42240.1	B3 DNA binding domain containing protein, expressed	up-regulated in leaf tissue
LOC_Os03g42520.1	expressed protein	up-regulated in leaf tissue
LOC_Os03g42830.1	MATE efflux family protein, putative, expressed	up-regulated in leaf tissue
LOC_Os03g39940.1	retrotransposon protein, putative, Ty3-gypsy subclass, expressed	down-regulated in leaf tissue
LOC_Os03g40070.1	transposon protein, putative, unclassified, expressed	down-regulated in leaf tissue
LOC_Os03g40270.1	alpha-1,4-glucan-protein synthase, putative, expressed	down-regulated in leaf tissue
LOC_Os03g40310.1	RNA recognition motif containing protein, putative, expressed	down-regulated in leaf tissue
LOC_Os03g40830.1	OsSub30 - Putative Subtilisin homologue, expressed	down-regulated in leaf tissue
LOC_Os03g40930.1	expressed protein	down-regulated in leaf tissue
LOC_Os03g41100.1	cyclin, putative, expressed	down-regulated in leaf tissue
LOC_Os03g41170.1	expressed protein	down-regulated in leaf tissue
LOC_Os03g41280.1	expressed protein	down-regulated in leaf tissue
LOC_Os03g41438.1	serpin domain containing protein, putative, expressed	down-regulated in leaf tissue
LOC_Os03g42040.1	HEAT repeat family protein, putative, expressed	down-regulated in leaf tissue
LOC_Os03g42200.1	dof zinc finger domain containing protein, putative, expressed	down-regulated in leaf tissue
LOC_Os03g42220.1	T-complex protein, putative, expressed	down-regulated in leaf tissue
LOC_Os03g42280.1	B3 DNA binding domain containing protein, expressed	down-regulated in leaf tissue
LOC_Os03g42420.1	B3 DNA binding domain containing protein, expressed	down-regulated in leaf tissue
LOC_Os03g42770.1	expressed protein	down-regulated in leaf tissue
LOC_Os03g40194.1	disease resistance RPP13-like protein 1, putative, expressed	up-regulated in root tissue
LOC_Os03g40210.1	expressed protein	up-regulated in root tissue
LOC_Os03g40250.1	Leucine Rich Repeat family protein, expressed	up-regulated in root tissue
LOC_Os03g40770.1	expressed protein	up-regulated in root tissue
LOC_Os03g41110.1	ZOS3-14 - C2H2 zinc finger protein, expressed	up-regulated in root tissue
LOC_Os03g41170.1	expressed protein	up-regulated in root tissue
LOC_Os03g41330.1	DUF260 domain containing protein, putative, expressed	up-regulated in root tissue
LOC_Os03g41438.1	serpin domain containing protein, putative, expressed	up-regulated in root tissue
LOC_Os03g42259.1	hypervariable Bacillus group-specific protein, putative, expressed	up-regulated in root tissue
LOC_Os03g42464.1	expressed protein	up-regulated in root tissue
LOC_Os03g42600.1	expressed protein	up-regulated in root tissue
LOC_Os03g42710.1	WD-40 repeat family protein, putative, expressed	up-regulated in root tissue
LOC_Os03g40930.1	expressed protein	down-regulated in root tissue
LOC_Os03g41662.1	expressed protein	down-regulated in root tissue
LOC_Os03g42350.1	ankyrin, putative, expressed	down-regulated in root tissue
